# Supplementary material for: Theoretical Studies on the Binding Mode and Reaction Mechanism of TLP Hydrolase kpHIUH
Source: Molecules. 2021 Jun 25;26(13):3884. doi: 10.3390/molecules26133884 (PMC8272043; doi:10.3390/molecules26133884)
Supplement: Supplementary file 1 [file molecules-26-03884-s001.zip]

Archive with 1 entries (1 files):
- molecules-1203815-supplementary.pdf
